# Supplementary material for: Comparison of patterns and prognosis among distant metastatic breast cancer patients by age groups: a SEER population-based analysis
Source: Sci Rep. 2017 Aug 23;7:9254. doi: 10.1038/s41598-017-10166-8 (PMC5569011; doi:10.1038/s41598-017-10166-8)
Supplement: Supplementary file 1 — Dataset 1 [file 41598_2017_10166_MOESM1_ESM.zip]

Archive with 1 entries (1 files):
- Supplementary.pdf
